# Supplementary material for: Argon plasma surface modification promotes the therapeutic angiogenesis and tissue formation of tissue-engineered scaffolds in vivo by adipose-derived stem cells
Source: Stem Cell Res Ther. 2019 Mar 29;10:110. doi: 10.1186/s13287-019-1195-z (PMC6440049; doi:10.1186/s13287-019-1195-z)
Supplement: Supplementary file 5 — Figure S3. Haematological and biochemistry blood test analysis of the animals over the 12 weeks following implantation of the different scaffolds. [A] Assessment of haematological function. [B] Assessment of liver function. [C] Assessment of renal function. Note no change in haematological, liver function or renal function following implantation of the scaffolds. PU unmodified scaffolds, PRP platelet-rich plasma-modified scaffolds, PM argon-modified scaffold, PRP+PM platelet-rich plasma and argon modification. (ZIP 84 kb) [file 13287_2019_1195_MOESM5_ESM.zip]

Archive with 2 entries (2 files):
- Slide10.tiff
- Slide11.tiff
